# Supplementary material for: Effect of Developmental Stages on Genes Involved in Middle and Downstream Pathway of Volatile Terpene Biosynthesis in Rose Petals
Source: Genes (Basel). 2022 Jun 30;13(7):1177. doi: 10.3390/genes13071177 (PMC9320630; doi:10.3390/genes13071177)
Supplement: Supplementary file 1 [file genes-13-01177-s001.zip]

Archive with 1 entries (1 files):
- genes-1739767-supplementary.pdf
